# Supplementary material for: Adjuvant Docetaxel in Node-Negative Breast Cancer Patients: A Randomized Trial of AGO-Breast Study Group, German Breast Group, and EORTC-Pathobiology Group
Source: Cancers (Basel). 2023 Mar 3;15(5):1580. doi: 10.3390/cancers15051580 (PMC10001055; doi:10.3390/cancers15051580)
Supplement: Supplementary file 1 [file cancers-15-01580-s001.zip]

Archive with 1 entries (1 files):
- cancers-2225172-supplementary.pdf
